# Supplementary material for: Speed Matters: Challenging the Notion of Velocity-Independent Rigidity Using Technological Devices in People with Parkinson’s Disease: A Systematic Review
Source: Neurol Int. 2025 Nov 17;17(11):186. doi: 10.3390/neurolint17110186 (PMC12655128; doi:10.3390/neurolint17110186)
Supplement: Supplementary file 1 [file neurolint-17-00186-s001.zip]

Archive with 1 entries (1 files):
- neurolint-3924036-supplementary.pdf
